# Supplementary material for: Induction of AMPK activation by N,N’-diarylurea FND-4b decreases growth and increases apoptosis in triple negative and estrogen-receptor positive breast cancers
Source: PLoS One. 2019 Mar 15;14(3):e0209392. doi: 10.1371/journal.pone.0209392 (PMC6420029; doi:10.1371/journal.pone.0209392)
Supplement: S2 Fig — (XLSX) [file pone.0209392.s002.xlsx]

## Sheet: Cell Proliferation Assays
	Cell Treatment	Cell Number x 10^6	Cell Number Relative to Control
MCF-7 Cells	0 µM FND-4b	0.7268	108.391			Average Cells				Relative to Control
	0 µM FND-4b	0.6322	94.2832			0 µM FND-4b	5 µM FND-4b			0 µM FND-4b	5 µM FND-4b
	0 µM FND-4b	0.6526	97.3255			0.670533	0.0966367		Average =>	100	14.4119
	5 µM FND-4b	0.1102	16.4347						Standard Deviation =>	7.42461	2.50908
	5 µM FND-4b	0.1019	15.1969
	5 µM FND-4b	0.07781	11.6042
	Cell Treatment	Cell Number x 10^6	Cell Number Relative to Control
T-47D Cells	0 µM FND-4b	0.491	100.327			Average Cells				Relative to Control
	0 µM FND-4b	0.4886	99.8365			0 µM FND-4b	5 µM FND-4b			0 µM FND-4b	5 µM FND-4b
	0 µM FND-4b	0.4886	99.8365			0.4894	0.1753		Average =>	100	35.8194
	5 µM FND-4b	0.1821	37.2088						Standard Deviation =>	0.283132	3.5221
	5 µM FND-4b	0.1557	31.8145
	5 µM FND-4b	0.1881	38.4348
	Cell Treatment	Cell Number x 10^6	Cell Number Relative to Control
MDA-MB-231 Cells	0 µM FND-4b	1.9815	101.887			Average Cells				Relative to Control
	0 µM FND-4b	1.9552	100.535			0 µM FND-4b	5 µM FND-4b			0 µM FND-4b	5 µM FND-4b
	0 µM FND-4b	1.8977	97.5782			1.9448	0.513333		Average =>	100	26.3952
	5 µM FND-4b	0.4539	23.3392						Standard Deviation =>	2.20367	2.81322
	5 µM FND-4b	0.5616	28.877
	5 µM FND-4b	0.5245	26.9694
	Cell Treatment	Cell Number x 10^6	Cell Number Relative to Control
HCC-1806 Cells	0 µM FND-4b	1.4428	102.876			Average Cells				Relative to Control
	0 µM FND-4b	1.3817	98.5193			0 µM FND-4b	5 µM FND-4b			0 µM FND-4b	5 µM FND-4b
	0 µM FND-4b	1.3829	98.6048			1.40247	0.386833		Average =>	100	27.5824
	5 µM FND-4b	0.3928	28.0078						Standard Deviation =>	2.49096	1.95662
	5 µM FND-4b	0.3569	25.448
	5 µM FND-4b	0.4108	29.2912
	Cell Treatment	Cell Number x 10^6	Cell Number Relative to Control
Breast Cancer Stem Cells	0 µM FND-4b	2.2365	98.4346			Average Cells				Relative to Control
	0 µM FND-4b	2.2605	99.4909			0 µM FND-4b	5 µM FND-4b			0 µM FND-4b	5 µM FND-4b
	0 µM FND-4b	2.3192	102.074			2.27207	0.3349		Average =>	100	14.7399
	5 µM FND-4b	0.3257	14.335						Standard Deviation =>	1.87257	0.65613
	5 µM FND-4b	0.3521	15.4969
	5 µM FND-4b	0.3269	14.3878
