# Supplementary material for: Induction of AMPK activation by N,N’-diarylurea FND-4b decreases growth and increases apoptosis in triple negative and estrogen-receptor positive breast cancers
Source: PLoS One. 2019 Mar 15;14(3):e0209392. doi: 10.1371/journal.pone.0209392 (PMC6420029; doi:10.1371/journal.pone.0209392)
Supplement: S3 Fig — (XLSX) [file pone.0209392.s003.xlsx]

## Sheet: ELISA Assays
MCF-7 Cells
	Concentration of FND-4b (µM)
	0	2.5	5	10
Rep 1	0.183	0.792	0.99	1.848
Rep 2	0.127	0.783	0.728	1.553
Rep 3	0.139	0.613	0.859	1.77
Average =>	0.149667	0.729333	0.859	1.72367
St. Dev =>	0.0294845	0.100848	0.131	0.152861
T-47D Cells
	Concentration of FND-4b (µM)
	0	2.5	5	10
Rep 1	0.079	0.072	0.158	0.514
Rep 2	0.086	0.067	0.184	0.43
Rep 3	0.101	0.071	0.151	0.368
Average =>	0.0886667	0.07	0.164333	0.437333
St. Dev. =>	0.0112398	0.00264575	0.0173877	0.0732757
MDA-MB-231 Cells
	Concentration of FND-4b (µM)
	0	2.5	5	10
Rep 1	0.33	0.214	0.287	0.865
Rep 2	0.257	0.246	0.258	0.941
Rep 3	0.302	0.254	0.31	0.951
Average =>	0.296333	0.238	0.285	0.919
St. Dev. =>	0.0368284	0.021166	0.0260576	0.0470319
HCC-1806 Cells
	Concentration of FND-4b (µM)
	0	2.5	5	10
Rep 1	1.512	1.12	0.825	0.761
Rep 2	1.63	1.035	0.708	0.68
Rep 3	1.518	1.091	0.733	0.734
Average =>	1.55333	1.082	0.755333	0.725
St. Dev. =>	0.066463	0.0432088	0.0616144	0.0412432
